# Supplementary material for: Microglial Activation Is Associated with Hippocampal Synaptic Degeneration and Cognitive Deficits Following Repeated Propofol Exposure
Source: Int J Mol Sci. 2026 Jul 15;27(14):6293. doi: 10.3390/ijms27146293 (PMC13410312; doi:10.3390/ijms27146293)
Supplement: Supplementary file 1 [file ijms-27-06293-s001.zip]

Archive with 1 entries (1 files):
- ijms-4403879-supplementary.pdf
